# Supplementary material for: Blood donor biobank and HLA imputation as a resource for HLA homozygous cells for therapeutic and research use
Source: Stem Cell Res Ther. 2022 Oct 9;13:502. doi: 10.1186/s13287-022-03182-7 (PMC9549658; doi:10.1186/s13287-022-03182-7)
Supplement: Supplementary file 4 — Additional file 4: Table 4. Additional Table 4 HLA allele count and allele frequencies in imputed data set (N = 20737). Corresponding known HLA allele frequencies in Finland (Stem Cell Registry, unpublished data) are shown as reference allele frequencies. No reference allele frequency was available for the alleles HLA-C*17:03 and HLADPB1* 105:01 or for the alleles of which imputation result remained in low resolution level. [file 13287_2022_3182_MOESM4_ESM.xlsx]

## Sheet: Taul1
Locus	allele	count	Imputed allele frequency	Reference allele frequency
HLA-A	01:01	3762	0.0907074	0.0930402
HLA-A	01:02	1	2.41115e-05	8.09749e-05
HLA-A	02	17	0.000409895	NA
HLA-A	02:01	13551	0.326735	0.320013
HLA-A	02:02	3	7.23345e-05	0.000263169
HLA-A	02:05	33	0.000795679	0.00103243
HLA-A	03	40	0.00096446	NA
HLA-A	03:01	10562	0.254666	0.245314
HLA-A	11	6	0.000144669	NA
HLA-A	11:01	1769	0.0426532	0.0450018
HLA-A	23:01	174	0.0041954	0.00437265
HLA-A	24	38	0.000916237	NA
HLA-A	24:02	3831	0.0923711	0.0981011
HLA-A	25:01	515	0.0124174	0.0124094
HLA-A	26:01	809	0.0195062	0.0183408
HLA-A	28	1	2.41115e-05	NA
HLA-A	29:01	118	0.00284516	0.00348192
HLA-A	29:02	147	0.00354439	0.00396777
HLA-A	30	62	0.00149491	NA
HLA-A	30:01	122	0.0029416	0.00354265
HLA-A	30:02	1	2.41115e-05	0.00214584
HLA-A	31:01	1856	0.0447509	0.0377546
HLA-A	32:01	1456	0.0351063	0.0384833
HLA-A	33:01	49	0.00118146	0.00105267
HLA-A	33:03	111	0.00267638	0.00269242
HLA-A	68:01	2416	0.0582534	0.0616827
HLA-A	69:01	24	0.000578676	0.000546581
HLA-B	07	35	0.000843902	NA
HLA-B	07:02	5974	0.144042	0.134462
HLA-B	08:01	3594	0.0866567	0.0866392
HLA-B	13:02	1229	0.029633	0.0322956
HLA-B	14:01	29	0.000699233	0.000543436
HLA-B	14:02	122	0.0029416	0.00302772
HLA-B	15	7	0.00016878	NA
HLA-B	15:01	5370	0.129479	0.122894
HLA-B	15:16	1	2.41115e-05	9.70422e-05
HLA-B	15:17	40	0.00096446	0.00098983
HLA-B	18	27	0.00065101	NA
HLA-B	18:01	2192	0.0528524	0.0516458
HLA-B	27:02	54	0.00130202	0.00176617
HLA-B	27:05	3106	0.0748903	0.0753629
HLA-B	35	27	0.00065101	NA
HLA-B	35:01	5428	0.130877	0.131667
HLA-B	35:02	41	0.000988571	0.00168853
HLA-B	35:03	25	0.000602787	0.00727816
HLA-B	35:08	83	0.00200125	0.00242605
HLA-B	37:01	343	0.00827024	0.00692881
HLA-B	38:01	371	0.00894536	0.00968481
HLA-B	39	23	0.000554564	NA
HLA-B	39:01	1432	0.0345277	0.0324703
HLA-B	39:06	24	0.000578676	0.00378464
HLA-B	39:24	39	0.000940348	0.00155267
HLA-B	40:01	2625	0.0632927	0.0608454
HLA-B	40:02	1065	0.0256787	0.0262596
HLA-B	41:01	113	0.0027246	0.00329943
HLA-B	41:02	115	0.00277282	0.00279481
HLA-B	44	33	0.000795679	NA
HLA-B	44:02	2530	0.0610021	0.0674055
HLA-B	44:03	423	0.0101992	0.00995653
HLA-B	44:27	257	0.00619665	3.88169e-05
HLA-B	45:01	43	0.00103679	0.00110628
HLA-B	47:01	246	0.00593143	0.0071423
HLA-B	49:01	60	0.00144669	0.00170794
HLA-B	50:01	48	0.00115735	0.00157208
HLA-B	51	59	0.00142258	NA
HLA-B	51:01	2439	0.0588079	0.0574878
HLA-B	52:01	21	0.000506341	0.00143622
HLA-B	55:01	230	0.00554564	0.00580312
HLA-B	56:01	793	0.0191204	0.0194667
HLA-B	57:01	590	0.0142258	0.0129454
HLA-B	58:01	168	0.00405073	0.00374583
HLA-C	01:02	2817	0.0679221	0.0703051
HLA-C	02:02	2335	0.0563003	0.056425
HLA-C	03:02	166	0.00400251	0.00359783
HLA-C	03:03	3568	0.0860298	0.0834382
HLA-C	03:04	5202	0.125428	0.122818
HLA-C	04	1	2.41115e-05	NA
HLA-C	04:01	6615	0.159498	0.160919
HLA-C	05:01	2280	0.0549742	0.0544
HLA-C	06:02	2543	0.0613155	0.0614383
HLA-C	07	19	0.000458118	NA
HLA-C	07:01	5137	0.123861	0.123172
HLA-C	07:02	6389	0.154048	0.14586
HLA-C	07:04	721	0.0173844	0.0191098
HLA-C	08	14	0.000337561	NA
HLA-C	08:02	126	0.00303805	0.00359783
HLA-C	12	2	4.8223e-05	NA
HLA-C	12:02	32	0.000771568	0.0014352
HLA-C	12:03	1468	0.0353957	0.0333635
HLA-C	14:02	541	0.0130443	0.0150991
HLA-C	15:02	1070	0.0257993	0.0287433
HLA-C	15:05	12	0.000289338	0.000668449
HLA-C	16:01	194	0.00467763	0.00522963
HLA-C	17:01	110	0.00265226	0.00579978
HLA-C	17:03	112	0.00270049	NA
HLA-DRB1	01:01	7770	0.187346	0.176257
HLA-DRB1	01:02	81	0.00195303	0.00239289
HLA-DRB1	01:03	10	0.000241115	0.00174719
HLA-DRB1	03:01	3985	0.0960843	0.096912
HLA-DRB1	04:01	3401	0.0820032	0.0790033
HLA-DRB1	04:03	38	0.000916237	0.00803327
HLA-DRB1	04:04	1742	0.0420022	0.0383432
HLA-DRB1	04:05	18	0.000434007	0.000892586
HLA-DRB1	04:07	69	0.00166369	0.00303859
HLA-DRB1	04:08	413	0.00995805	0.0117366
HLA-DRB1	07	9	0.000217003	NA
HLA-DRB1	07:01	2453	0.0591455	0.0587587
HLA-DRB1	08:01	3880	0.0935526	0.0939114
HLA-DRB1	08:02	51	0.00122969	0.00402613
HLA-DRB1	08:03	35	0.000843902	0.00117745
HLA-DRB1	09:01	1353	0.0326228	0.0351527
HLA-DRB1	10:01	362	0.00872836	0.00957156
HLA-DRB1	11:01	1532	0.0369388	0.0313355
HLA-DRB1	11:03	23	0.000554564	0.00275372
HLA-DRB1	11:04	150	0.00361672	0.006457
HLA-DRB1	12:01	1050	0.0253171	0.0262838
HLA-DRB1	13	1	2.41115e-05	NA
HLA-DRB1	13:01	4166	0.100448	0.0935316
HLA-DRB1	13:02	1520	0.0366495	0.0356465
HLA-DRB1	13:03	215	0.00518397	0.00565937
HLA-DRB1	14	16	0.000385784	NA
HLA-DRB1	14:01	104	0.0025076	0.0126671
HLA-DRB1	14:02	149	0.00359261	0.004311
HLA-DRB1	14:54	391	0.00942759	0.000113947
HLA-DRB1	15	2	4.8223e-05	NA
HLA-DRB1	15:01	6129	0.147779	0.145036
HLA-DRB1	15:02	23	0.000554564	0.00125342
HLA-DRB1	16:01	333	0.00802913	0.00907779
HLA-DQA1	01:01	7863	0.189589	0.167901
HLA-DQA1	01:02	7996	0.192795	0.17037
HLA-DQA1	01:03	3814	0.0919612	0.108642
HLA-DQA1	01:04	516	0.0124415	0.0179012
HLA-DQA1	01:05	356	0.00858369	0.0135802
HLA-DQA1	02:01	2449	0.059049	0.0685185
HLA-DQA1	03	152	0.00366495	NA
HLA-DQA1	03:01	4474	0.107875	0.101852
HLA-DQA1	03:02	1685	0.0406279	0.0419753
HLA-DQA1	03:03	1025	0.0247143	0.0376543
HLA-DQA1	04:01	3932	0.0948064	0.0845679
HLA-DQA1	05:01	4007	0.0966147	0.103704
HLA-DQA1	05:03	148	0.0035685	0.00432099
HLA-DQA1	05:05	3026	0.0729614	0.0759259
HLA-DQA1	06:01	31	0.000747456	0.00308642
HLA-DQB1	02	15	0.000361672	NA
HLA-DQB1	02:01	3976	0.0958673	0.0984163
HLA-DQB1	02:02	1725	0.0415923	0.0463801
HLA-DQB1	03:01	4462	0.107585	0.118213
HLA-DQB1	03:02	4488	0.108212	0.114253
HLA-DQB1	03:03	2352	0.0567102	0.0571267
HLA-DQB1	03:04	1	2.41115e-05	0.000565611
HLA-DQB1	04	1	2.41115e-05	NA
HLA-DQB1	04:02	3936	0.0949028	0.0876697
HLA-DQB1	05:01	8233	0.19851	0.183258
HLA-DQB1	05:02	407	0.00981338	0.0107466
HLA-DQB1	05:03	491	0.0118387	0.0169683
HLA-DQB1	06	1	2.41115e-05	NA
HLA-DQB1	06:01	23	0.000554564	0.00282805
HLA-DQB1	06:02	6059	0.146092	0.124434
HLA-DQB1	06:03	3789	0.0913584	0.102941
HLA-DQB1	06:04	1442	0.0347688	0.0294118
HLA-DQB1	06:09	73	0.00176014	0.00565611
HLA-DPB1	01:01	2384	0.0574818	0.0553235
HLA-DPB1	02:01	5715	0.137797	0.140979
HLA-DPB1	02:02	27	0.00065101	0.000901884
HLA-DPB1	03:01	5418	0.130636	0.124745
HLA-DPB1	04:01	16682	0.402228	0.393791
HLA-DPB1	04:02	8218	0.198148	0.200717
HLA-DPB1	05:01	1014	0.0244491	0.023449
HLA-DPB1	06:01	13	0.000313449	0.00474676
HLA-DPB1	10:01	75	0.00180836	0.00230218
HLA-DPB1	105:01	56	0.00135024	NA
HLA-DPB1	11:01	73	0.00176014	0.00206484
HLA-DPB1	13:01	147	0.00354439	0.00377367
HLA-DPB1	14:01	593	0.0142981	0.0122229
HLA-DPB1	15:01	191	0.00460529	0.00507903
HLA-DPB1	16:01	198	0.00477408	0.0052689
HLA-DPB1	17:01	196	0.00472585	0.0050553
HLA-DPB1	19:01	239	0.00576265	0.00515023
HLA-DPB1	20:01	235	0.0056662	0.00735748
